# Supplementary material for: Impact of COVID-19 Lockdown in Eating Disorders: A Multicentre Collaborative International Study
Source: Nutrients. 2021 Dec 27;14(1):100. doi: 10.3390/nu14010100 (PMC8746935; doi:10.3390/nu14010100)
Supplement: Supplementary file 1 [file nutrients-14-00100-s001.zip]

Archive with 1 entries (1 files):
- nutrients-1463540-supplementary.pdf
